# Supplementary material for: Quantifying Asymmetric Gait Pattern Changes Using a Hidden Markov Model Similarity Measure (HMM-SM) on Inertial Sensor Signals
Source: Sensors (Basel). 2024 Oct 4;24(19):6431. doi: 10.3390/s24196431 (PMC11479378; doi:10.3390/s24196431)
Supplement: Supplementary file 1 [file sensors-24-06431-s001.zip]

Archive with 1 entries (1 files):
- sensors-3205581-supplementary.pdf
